# Supplementary material for: Light-Activated Protoporphyrin IX-Based Polysilsesquioxane Nanoparticles Induce Ferroptosis in Melanoma Cells
Source: Nanomaterials (Basel). 2021 Sep 7;11(9):2324. doi: 10.3390/nano11092324 (PMC8470003; doi:10.3390/nano11092324)
Supplement: Supplementary file 1 [file nanomaterials-11-02324-s001.zip]

Archive with 1 entries (1 files):
- nanomaterials-1341896 SI Second Proof.pdf
